# Supplementary material for: Genome-wide Comparative Analysis of Atopic Dermatitis and Psoriasis Gives Insight into Opposing Genetic Mechanisms
Source: Am J Hum Genet. 2015 Jan 8;96(1):104–20. doi: 10.1016/j.ajhg.2014.12.004 (PMC4289690; doi:10.1016/j.ajhg.2014.12.004)
Supplement: Table S5. Results of CCMA and MNM Analyses Showing Significance Levels and Comparison with Known Susceptibility Loci for AD and Psoriasis — Lead SNP defined by clumping procedure (Purcell, S. et al. PLINK: a tool set for whole-genome association and population-based linkage analyses. Am J Hum Genet 81, 559-75 2007); genomewide significant results defined as Tmax>6, BFDP<0.05 with PO=1/999 or PMNM<10-8 are marked in bold; genes and transcripts identified from UCSC Genome Browser Human Feb. 2009 (GRCh37/hg19) Assembly accessed 21 March 2014. [file mmc2.xlsx]

## Sheet: lead SNPs and significance
Table S5. Results of CCMA, Mantra and MNM analyses showing genome-wide significance levels and comparison with known susceptibility loci for AD and psoriasis.
chr	band	LD block	Method	lead SNP	bp	Tmax	BFDP.99	BFDP.999	P.MNM	nearest gene or transcript	effect	previously reported?	phenotype(s) in previous report	reference(s)
1	1p36.23	1	CCMA	chr1:8367013:D	8367013	4.7	0.0035	0.0344	0.000484	SLC45A1	Psoriasis	1p36.23 locus, SLC45A1, TNFRSF9	psoriasis	Tsoi et al Nat Genet 2012
		1	MNM	rs11121152	8357221	4.327	0.00885	0.0826	7.96e-06	SLC45A1	Psoriasis
1	1p36.22	2	CCMA	rs2103876	12053100	5.107	0.001	0.0097	1.41e-05	intronic MFN2	AD	no
		2	MNM	rs6686734	12068941	4.77	0.00855	0.08	1.36e-06	intronic MFN2	AD
1	1p36.11	3	CCMA + MNM	rs2076346	24083649	5.03	0.000332	0.0033	1.04e-11	intronic TCEB3	Psoriasis	1p36.1 locus, IL28RA	psoriasis	Strange et al Nat Genet 2010
1	1p36.11	4	MNM	rs10794648	24518206	4.406	0.0166	0.145	2.22e-09	IFNLR1	Psoriasis	1p36.1 locus, IL28RA	psoriasis	Strange et al Nat Genet 2010
1	1p31.3	5	CCMA	rs7534674	67646463	4.729	0.0258	0.211	0.00408	intronic IL23R	Psoriasis	1p31.3, IL23R	psoriasis	Nair et al Nat Genet 2009, Strange et al Nat Genet 2010, Lui et al PLoS Genet 2008
		5	MNM	rs2863212	67685116	4.193	0.00805	0.0757	1.43e-05	intronic IL23R	Psoriasis
1	1p31.3	6	CCMA	chr1:67679939:I	67679939	4.978	0.0203	0.173	0.000111	intronic IL23R	Psoriasis	1p31.3, IL23R	psoriasis	Nair et al Nat Genet 2009, Strange et al Nat Genet 2010, Lui et al PLoS Genet 2008
		6	mantra	chr1:67749581:D	67749581	6.424	2.39e-06	2.41e-05	3.12e-11	retro-DNAJB6	Psoriasis	1p31.3 locus, IL28RA	psoriasis	Nair et al Nat Genet 2009, Strange et al Nat Genet 2010, Lui et al PLoS Genet 2008
		6	MNM	rs12119179	67747415	5.769	0.000131	0.00132	6.06e-13	retro-DNAJB6	Psoriasis
1	1p31.3	7	CCMA + MNM	rs11209026	67705958	5.544	0.000201	0.002	1.73e-10	exonic IL23R	Psoriasis	1p31.3, IL23R	psoriasis	Nair et al Nat Genet 2009, Strange et al Nat Genet 2010, Lui et al PLoS Genet 2008
1	1q21.3	8	CCMA + mantra	rs10788823	152161648	5.876	3.18e-08	3.21e-07	0.716	intronic FLG-AS1	-	1q21.3 locus	AD; psoriasis	Esparza-Gordillo et al Nat Genet 2009 (HRNR, FLG), Sun et al Nat Genet 2011 (FLG), Weidinger et al HMG 2013 (FLG); de Cid et al Nat Genet 2009 (LCE3B, LCE3C), Zhang et al Nat Genet 2009 (LCE gene cluster), Strange et al Nat Genet 2010 (LCE3D)
		8	MNM	rs183195160	152117707	4.871	0.00134	0.0134	2.58e-05	TCHH	AD	1q21.3 locus	AD; psoriasis	Esparza-Gordillo et al Nat Genet 2009 (HRNR, FLG), Sun et al Nat Genet 2011 (FLG), Weidinger et al HMG 2013 (FLG); de Cid et al Nat Genet 2009 (LCE3B, LCE3C), Zhang et al Nat Genet 2009 (LCE gene cluster), Strange et al Nat Genet 2010 (LCE3D)
1	1q21.3	9	CCMA + mantra	rs55879323	152168740	6.547	1.35e-13	1.37e-12	2.78e-12	intronic FLG-AS1	AD	1q21.3 locus	AD; psoriasis	Esparza-Gordillo et al Nat Genet 2009 (HRNR, FLG), Sun et al Nat Genet 2011 (FLG), Weidinger et al HMG 2013 (FLG); de Cid et al Nat Genet 2009 (LCE3B, LCE3C), Zhang et al Nat Genet 2009 (LCE gene cluster), Strange et al Nat Genet 2010 (LCE3D)
		9	MNM	rs12130219	152162106	5.325	1.02e-06	1.03e-05	1.18e-23	intronic FLG-AS1	Opposing AD and psoriasis risk
1	1q21.3	10	CCMA + mantra + MNM	chr1:152209467:D	152209467	5.823	4.05e-06	4.09e-05	5.44e-05	intronic FLG-AS1	AD	1q21.3 locus	AD; psoriasis	Esparza-Gordillo et al Nat Genet 2009 (HRNR, FLG), Sun et al Nat Genet 2011 (FLG), Weidinger et al HMG 2013 (FLG); de Cid et al Nat Genet 2009 (LCE3B, LCE3C), Zhang et al Nat Genet 2009 (LCE gene cluster), Strange et al Nat Genet 2010 (LCE3D)
1	1q21.3	11	CCMA + mantra	rs12046937	152229109	5.402	1.86e-05	0.000187	0.591	intronic FLG-AS1	-	1q21.3 locus	AD; psoriasis	Esparza-Gordillo et al Nat Genet 2009 (HRNR, FLG), Sun et al Nat Genet 2011 (FLG), Weidinger et al HMG 2013 (FLG); de Cid et al Nat Genet 2009 (LCE3B, LCE3C), Zhang et al Nat Genet 2009 (LCE gene cluster), Strange et al Nat Genet 2010 (LCE3D)
1	1q21.3	12	CCMA + mantra	rs11205006	152440176	10.447	2.35e-24	2.37e-23	8.21e-30	RP1-91G5.3	AD	1q21.3 locus	AD; psoriasis	Esparza-Gordillo et al Nat Genet 2009 (HRNR, FLG), Sun et al Nat Genet 2011 (FLG), Weidinger et al HMG 2013 (FLG); de Cid et al Nat Genet 2009 (LCE3B, LCE3C), Zhang et al Nat Genet 2009 (LCE gene cluster), Strange et al Nat Genet 2010 (LCE3D)
		12	MNM	rs12144049	152440910	10.352	1.2e-23	1.22e-22	3.02e-30	RP1-91G5.3	AD
1	1q21.3	13	CCMA + mantra + MNM	rs471144	152454255	6.739	1.04e-08	1.05e-07	2.4e-12	between RP1-91G5.3 and LCE5A	AD	1q21.3 locus	AD; psoriasis	Esparza-Gordillo et al Nat Genet 2009 (HRNR, FLG), Sun et al Nat Genet 2011 (FLG), Weidinger et al HMG 2013 (FLG); de Cid et al Nat Genet 2009 (LCE3B, LCE3C), Zhang et al Nat Genet 2009 (LCE gene cluster), Strange et al Nat Genet 2010 (LCE3D)
1	1q21.3	14	CCMA + mantra + MNM	rs10888499	152532742	10.184	5.61e-22	5.67e-21	4.74e-25	LCE3E	AD	1q21.3 locus	AD; psoriasis	Esparza-Gordillo et al Nat Genet 2009 (HRNR, FLG), Sun et al Nat Genet 2011 (FLG), Weidinger et al HMG 2013 (FLG); de Cid et al Nat Genet 2009 (LCE3B, LCE3C), Zhang et al Nat Genet 2009 (LCE gene cluster), Strange et al Nat Genet 2010 (LCE3D)
1	1q21.3	15	CCMA + mantra	rs4112788	152551276	7.454	7.95e-13	0.0031	9.23e-12	LCE3D	Psoriasis	1q21.3 locus	AD; psoriasis	Esparza-Gordillo et al Nat Genet 2009 (HRNR, FLG), Sun et al Nat Genet 2011 (FLG), Weidinger et al HMG 2013 (FLG); de Cid et al Nat Genet 2009 (LCE3B, LCE3C), Zhang et al Nat Genet 2009 (LCE gene cluster), Strange et al Nat Genet 2010 (LCE3D)
		15	MNM	rs1581803	152592281	7.453	1.62e-11	1.64e-10	1.59e-12	LCE3A	Psoriasis	1q21.3 locus	AD; psoriasis	Esparza-Gordillo et al Nat Genet 2009 (HRNR, FLG), Sun et al Nat Genet 2011 (FLG), Weidinger et al HMG 2013 (FLG); de Cid et al Nat Genet 2009 (LCE3B, LCE3C), Zhang et al Nat Genet 2009 (LCE gene cluster), Strange et al Nat Genet 2010 (LCE3D)
1	1q21.3	16	CCMA + mantra + MNM	chr1:152757094:D	152757094	7.21	6.19e-11	6.25e-10	1.65e-17	LCE1E	AD	1q21.3 locus	AD; psoriasis	Esparza-Gordillo et al Nat Genet 2009 (HRNR, FLG), Sun et al Nat Genet 2011 (FLG), Weidinger et al HMG 2013 (FLG); de Cid et al Nat Genet 2009 (LCE3B, LCE3C), Zhang et al Nat Genet 2009 (LCE gene cluster), Strange et al Nat Genet 2010 (LCE3D)
1	1q21.3	17	CCMA + mantra	rs4363385	152989321	6.534	2.57e-12	2.59e-11	2.33e-15	SNORA31 (between SPRR3 and SPRR1B)	Opposing AD and psoriasis risk	1q21.3 locus	AD; psoriasis	Esparza-Gordillo et al Nat Genet 2009 (HRNR, FLG), Sun et al Nat Genet 2011 (FLG), Weidinger et al HMG 2013 (FLG); de Cid et al Nat Genet 2009 (LCE3B, LCE3C), Zhang et al Nat Genet 2009 (LCE gene cluster), Strange et al Nat Genet 2010 (LCE3D)
		17	MNM	rs6676633	153051429	5.19	2.25e-05	0.000227	2.11e-17	intronic SPRR2B	Opposing AD and psoriasis risk	1q21.3 locus	AD; psoriasis	Esparza-Gordillo et al Nat Genet 2009 (HRNR, FLG), Sun et al Nat Genet 2011 (FLG), Weidinger et al HMG 2013 (FLG); de Cid et al Nat Genet 2009 (LCE3B, LCE3C), Zhang et al Nat Genet 2009 (LCE gene cluster), Strange et al Nat Genet 2010 (LCE3D)
1	1q44	18	CCMA + MNM	rs10802516	247653412	4.76	0.0044	0.0426	5.91e-06	OR2W5	Opposing AD and psoriasis risk	no
2	2p25.3	19	MNM	rs6548123	2225401	3.938	0.0323	0.252	6.43e-08	intronic MYT1L	Opposing AD and psoriasis risk	no
2	2p23.3	20	MNM	rs17738465	25107704	4.549	0.0197	0.169	1.97e-05	intronic ADCY3	Psoriasis	no
2	2p16.1	21	CCMA + mantra	chr2:60979663:I	60979663	4.952	0.01	0.0929	1.96e-05	PAPOLG	Psoriasis	2p16 locus	psoriasis	Strange et al Nat Genet 2010 (REL), Stuart et al 2010 (NR)
		21	MNM	rs7579240	60968070	4.049	0.0158	0.14	9.37e-05	between retro-ATP1B3 and PAPOLG	Psoriasis
2	2p16.1	22	CCMA + mantra + MNM	rs35741374	61072567	6.661	7.1e-08	7.16e-07	3.97e-12	within lincRNA AC010733.4	Psoriasis	2p16 locus	psoriasis	Strange et al Nat Genet 2010 (REL), Stuart et al 2010 (NR)
2	2p16.1	23	CCMA + mantra	rs10208309	61178509	5.18	0.000135	0.0014	2.6e-08	intronic PUS10	Shared AD and psoriasis risk	2p16 locus	psoriasis	Strange et al Nat Genet 2010 (REL), Stuart et al 2010 (NR)
		23	MNM	rs67766926	61163581	5.155	0.000273	0.00275	7.07e-09	within retro-NONO	Shared AD and psoriasis risk
2	2q14.1	24	CCMA	rs1813262	114922044	3.789	1.85e-07	1.87e-06	0.0131	lincRNA AC010982.2	-	no
2	2q24.2	25	MNM	rs13416088	162997659	4.481	0.00161	0.0161	2.09e-05	within LOC101929532 (AC007750.5)	Psoriasis	2q24.2, IFIH1	psoriasis	Strange et al Nat Genet 2010
2	2q24.2	26	CCMA + MNM	rs2111485	163110536	5.199	0.0073	0.0694	2.1e-12	between FAP and IFIH1	Psoriasis	2q24.2, IFIH1	psoriasis	Strange et al Nat Genet 2010
2	2q24.2	27	CCMA + mantra + MNM	rs17716942	163260691	5.917	4.21e-05	0.000425	4.02e-11	intronic KCNH7	Psoriasis	2q24.2, IFIH1	psoriasis	Strange et al Nat Genet 2010
2	2q31.2	28	CCMA + mantra + MNM	chr2:179300971	179300971	8.781	7.72e-20	7.79e-19	1.08e-34	exonic PRKRA and within microRNA 548n	Opposing AD and psoriasis risk	no
3	3p25.1	29	CCMA	rs896056	13583528	5.365	0.000218	0.0022	0.00135	intronic FBLN2	AD	no
3	3p25.1	30	CCMA + mantra + MNM	rs2455826	15663060	5.663	4.06e-05	0.000409	6.37e-08	intronic BTD	Psoriasis	no
3	3p24.3	31	MNM	rs3906814	17011474	3.756	0.0465	0.33	5.28e-05	intronic PLCL2	Psoriasis	3p24.3, intergenic	psoriasis	Strange et al Nat Genet 2010
3	3p24.3	32	MNM	rs68080462	18706506	3.906	0.0163	0.143	2.62e-08	within AC144521.1	Psoriasis	3p24.3, intergenic	psoriasis	Strange et al Nat Genet 2010
3	3p24.3	33	MNM	rs2878721	22112905	4.157	0.0261	0.213	9.71e-05	intronic ZNF358D	Shared AD and psoriasis risk	3p24.3, intergenic	psoriasis	Strange et al Nat Genet 2010
3	3p21.33	34	MNM	rs75594032	43785574	4.053	0.0352	0.269	3.9e-10	ABHD5	Psoriasis	no
3	3p21.31	35	CCMA + MNM	rs854216	45379777	4.777	0.0312	0.245	5.03e-07	between TMEM158 and LARS2	Psoriasis	no
3	3p13	36	MNM	rs2141042	73979764	4.123	0.0368	0.278	1.12e-05	RP11-20B7.1	Psoriasis	no
3	3q26.32	37	MNM	rs1384974	176727279	4.561	0.028	0.225	3.77e-08	TBL1XR1	Opposing AD and psoriasis risk	no
4	4p15.31	38	MNM	rs6842303	17854055	4.022	0.0308	0.243	6.25e-05	intronic LCORL	Psoriasis	no
4	4q13.1	39	MNM	rs13103557	59867903	3.717	0.0499	0.347	4.61e-06	within RP11-340A13.2	Psoriasis	no
4	4q21.22	40	MNM	rs7693569	83057127	3.956	0.0462	0.328	9.67e-06	retro-HNRNPA3	Psoriasis	no
4	4q25	41	CCMA	rs7687602	107849340	4.824	0.0367	0.278	0.000102	intronic DKK2	AD	no
4	4q27	42	MNM	rs13132933	123010587	4.242	0.0411	0.302	1.42e-07	RN7SL335P	AD	4q27 locus, IL2, IL21	AD	Ellinghaus et al Nat Genet 2013
4	4q27	43	MNM	rs45616239	123256165	4.639	0.00325	0.0319	9.54e-07	intronic KIAA1109	Shared AD and psoriasis risk	4q27 locus, IL2, IL21	AD	Ellinghaus et al Nat Genet 2013
4	4q27	44	MNM	rs6836610	123601697	4.164	0.0104	0.0957	2.03e-05	IL21-AS1	Psoriasis	4q27 locus, IL2, IL21	AD	Ellinghaus et al Nat Genet 2013
4	4q28.3	45	CCMA + mantra	rs11727622	131723791	4.867	0.0016	0.016	3.71e-05	LOC101927282 (RP11-519M16.1)	AD	no
		45	MNM	rs11099082	131724116	4.83	0.00153	0.0152	3.52e-05	LOC101927282 (RP11-519M16.1)	AD	no
4	4q31.3	46	MNM	rs67175590	154351691	4.103	0.0404	0.298	9.8e-05	MND1	Psoriasis	no
5	5p13.2	47	mantra + MNM	rs11743355	34266577	3.469	2.86e-05	0.000289	3.14e-06	piRNA piR-30261	Psoriasis	no
5	5q15	48	CCMA	rs39841	96120170	5.758	0.000126	0.0013	1.23e-09	intronic ERAP1	Psoriasis	5q15, ERAP1	psoriasis	Sun et al Nat Genet 2010, Strange et al Nat Genet 2010
		48	mantra	rs246454	96123264	5.22	6.52e-05	0.000658	2.56e-09	intronic ERAP1	Psoriasis
		48	MNM	chr5:96101066:I	96101066	5.271	0.0015	0.0153	3.25e-13	intronic ERAP1 and CAST	Psoriasis
5	5q31.1	49	CCMA + mantra	rs1295686	131995843	7.338	3.79e-10	3.82e-09	8.37e-14	intronic IL13 and AC004041.2	Opposing AD and psoriasis risk	5q31.1 locus	AD; psoriasis	Nair et al Nat Genet 2009 (IL13), Hirota et al Nat Genet 2012 (KIF3A, IL13), Paternoster et al Nat Genet 2011 (KIF3A, IL4, IL13-RAD50), Weidinger et al Hum Mol Genet 2013 (mutiple effect locus, RAD50/IL13)
		49	MNM	rs6596086	131952222	6.365	5.83e-07	5.88e-06	2.05e-18	intronic RAD50	Opposing AD and psoriasis risk
5	5q31.1	50	CCMA	chr5:132007974:D	132007974	4.968	0.0021	0.0206	0.00426	IL4	-	5q31.1 locus	AD; psoriasis	Nair et al Nat Genet 2009 (IL13), Hirota et al Nat Genet 2012 (KIF3A, IL13), Paternoster et al Nat Genet 2011 (KIF3A, IL4, IL13-RAD50), Weidinger et al Hum Mol Genet 2013 (mutiple effect locus, RAD50/IL13)
		50	mantra	chr5:132022653:D	132022653	4.755	0.000339	0.00341	0.000629	between IL4 and AC004237.1	AD
		50	MNM	chr5:132026345:D	132026345	4.819	0.00105	0.0105	1.08e-07	within AC004237.1	AD
5	5q33.1	51	CCMA + mantra + MNM	rs17728338	150478318	8.832	2.48e-16	2.5e-15	3.96e-38	ANXA6, TNIP1	Opposing AD and psoriasis risk	5q31.1 locus	AD; psoriasis	Nair et al Nat Genet 2009 (IL13), Hirota et al Nat Genet 2012 (KIF3A, IL13), Paternoster et al Nat Genet 2011 (KIF3A, IL4, IL13-RAD50), Weidinger et al Hum Mol Genet 2013 (mutiple effect locus, RAD50/IL13)
5	5q33.3	52	MNM	rs6860540	156938327	4.673	0.000792	0.00793	5.34e-06	intronic ADAM19	Psoriasis
5	5q33.3	53	CCMA + MNM	rs1421898	158111073	5.064	0.000449	0.0045	1.95e-06	EBF1	Psoriasis	5q33.3 locus	psoriasis	Nair et al Nat Genet 2009 (IL12B), Zhang et al Nat Genet 2009 (IL12B), Strange et al Nat Genet 2010 (IL12B), Sun et al Nat Genet 2010 (PTTG1), Ellinghaus et al Nat Genet 2010 (IL12B)
5	5q33.3	54	CCMA	rs7715173	158664631	7.834	1.8e-11	1.81e-10	1.13e-13	within CTB-11I22.1	Psoriasis	5q33.3 locus	psoriasis	Nair et al Nat Genet 2009 (IL12B), Zhang et al Nat Genet 2009 (IL12B), Strange et al Nat Genet 2010 (IL12B), Sun et al Nat Genet 2010 (PTTG1), Ellinghaus et al Nat Genet 2010 (IL12B)
		54	mantra	rs7719425	158670938	7.791	3.18e-12	3.21e-11	2.59e-13	within CTB-11I22.1	Psoriasis
		54	MNM	rs10515778	158658012	6.874	6.4e-08	6.46e-07	2.4e-14	within CTB-11I22.1	Psoriasis
5	5q33.3	55	CCMA	rs4921442	158694100	9.131	1.66e-16	1.67e-15	1.28e-25	intronic UBLCP1	Psoriasis	5q33.3 locus	psoriasis	Nair et al Nat Genet 2009 (IL12B), Zhang et al Nat Genet 2009 (IL12B), Strange et al Nat Genet 2010 (IL12B), Sun et al Nat Genet 2010 (PTTG1), Ellinghaus et al Nat Genet 2010 (IL12B)
		55	mantra + MNM	rs11135056	158687281	9.043	8.36e-17	8.44e-16	1.07e-25	UBLCP1	Psoriasis
5	5q33.3	56	CCMA + mantra + MNM	rs2546890	158759900	10.559	1.78e-23	1.8e-22	3.42e-35	within AC008697.1	Psoriasis	5q33.3 locus	psoriasis	Nair et al Nat Genet 2009 (IL12B), Zhang et al Nat Genet 2009 (IL12B), Strange et al Nat Genet 2010 (IL12B), Sun et al Nat Genet 2010 (PTTG1), Ellinghaus et al Nat Genet 2010 (IL12B)
5	5q33.3	57	CCMA + mantra + MNM	chr5:158859989:I	158859989	9.911	6.34e-21	6.4e-20	7.31e-57	lincRNA AC008703.1	Opposing AD and psoriasis risk	5q33.3 locus	psoriasis	Nair et al Nat Genet 2009 (IL12B), Zhang et al Nat Genet 2009 (IL12B), Strange et al Nat Genet 2010 (IL12B), Sun et al Nat Genet 2010 (PTTG1), Ellinghaus et al Nat Genet 2010 (IL12B)
5	5q33.3	58	MNM	rs73818525	158863387	4.68	0.0331	0.256	4.64e-11	lincRNA AC008703.1	Psoriasis	5q33.3 locus	psoriasis	Nair et al Nat Genet 2009 (IL12B), Zhang et al Nat Genet 2009 (IL12B), Strange et al Nat Genet 2010 (IL12B), Sun et al Nat Genet 2010 (PTTG1), Ellinghaus et al Nat Genet 2010 (IL12B)
5	5q34	59	CCMA + mantra + MNM	rs12188351	168386089	5.388	4.57e-07	4.62e-06	9.69e-09	intronic SLIT3	Psoriasis	no
6	6p25.3	60	CCMA	rs12202284	471136	4.896	0.0104	0.0959	0.00025	EXOC2	Psoriasis	6p25.3, EXOC, IRF4	psoriasis	Tsoi et al Nat Genet 2012
6	6p25.3	61	MNM	rs9392056	518078	3.939	0.0415	0.304	1.51e-05	intronic EXOC2	Psoriasis	6p25.3, EXOC, IRF4	psoriasis	Tsoi et al Nat Genet 2012
6	6p25.3	62	CCMA	rs9504361	577820	5.122	0.003	0.0292	7.69e-06	intronic EXOC2	Psoriasis	6p25.3, EXOC, IRF4	psoriasis	Tsoi et al Nat Genet 2012
		62	MNM	rs2476847	549390	4.953	0.0099	0.0913	5.99e-08	intronic EXOC2	Psoriasis
6	6p25.3	63	MNM	rs9405490	1510658	1.601	0.00665	0.0633	3.96e-10	withinBC087858	Opposing AD and psoriasis risk	6p25.3, EXOC, IRF4	psoriasis	Tsoi et al Nat Genet 2012
6	6p22.3	64	MNM	rs10440832	20687802	4.477	0.0215	0.181	3.02e-05	intronic CDKAL1	Psoriasis	no
6	6p21.31	65	MNM	rs77490194	34053693	1.665	0.000831	0.00833	2.85e-06	intronic GRM4	AD	no
6	6q21	66	CCMA + mantra	rs11153277	111580561	7.437	2.04e-10	2.06e-09	2.22e-16	exonic KIAA1919	Psoriasis	no
		66	MNM	rs9487605	111582885	7.417	3.81e-10	3.84e-09	1.11e-16	intronic KIAA1919	Psoriasis
6	6q21	67	CCMA + mantra + MNM	rs240993	111673714	7.717	4.63e-11	4.67e-10	5.63e-18	intronic REV3L	Psoriasis	6q21, TRAF3IP3	psoriasis & psoriatic arthritis	Huffmeier et al Nat Genet 2010, Ellighaus et al Nat Genet 2010, Strange et al Nat Genet 2010
6	6q21	68	CCMA + mantra + MNM	rs9481169	111929862	9.637	2.93e-18	2.95e-17	1.14e-26	TRAF3IP2	Psoriasis	6q21, TRAF3IP3	psoriasis & psoriatic arthritis	Huffmeier et al Nat Genet 2010, Ellighaus et al Nat Genet 2010, Strange et al Nat Genet 2010
6	6q23.3	69	CCMA	rs638173	137959044	4.926	0.000739	0.0074	2.32e-07	between OLIG3 and TNFAIP3; near lincRNA RP11-95M15.1	Psoriasis	6q23.3, TNFAIP3	psoriasis	Nair et al Nat Genet 2009, Strange et al Nat Genet 2010
		69	MNM	rs514475	138038905	4.923	0.000607	0.0061	5.59e-08	miRNA AL357060.1	Psoriasis
6	6q23.3	70	CCMA + MNM	rs681323	138118581	4.861	0.00047	0.0047	7.33e-08	TNFAIP3	Psoriasis	6q23.3, TNFAIP3	psoriasis	Nair et al Nat Genet 2009, Strange et al Nat Genet 2010
6	6q23.3	71	CCMA	rs582757	138197824	6.879	1.94e-08	1.96e-07	1.44e-15	intronic TNFAIP3	Psoriasis	6q23.3, TNFAIP3	psoriasis	Nair et al Nat Genet 2009, Strange et al Nat Genet 2010
		71	mantra + MNM	rs643177	138195693	6.841	7.73e-09	7.8e-08	8.88e-16	intronic TNFAIP3	Psoriasis
6	6q24.3	72	CCMA	rs9497457	146462060	4.717	0.006	0.0571	0.000286	intronic GRM1	Psoriasis	no
6	6q25.3	73	MNM	rs2451278	159514127	3.894	0.0384	0.287	5.59e-09	RP11-13P5.1	Psoriasis	no
7	7p14.1	74	CCMA	rs2700987	37386237	5.404	0.0015	0.0146	3.55e-08	intronic ELMO1	Psoriasis	7p14.1, ELMO1	psoriasis	Tsoi et al Nat Genet 2012
		74	MNM	rs2724013	37389310	4.709	0.0135	0.121	2.66e-09	intronic ELMO1	Psoriasis
7	7p14.1	75	mantra	rs1668357	38004406	4.097	1.03e-10	1.04e-09	0.151	EPDR1	-	7p14.1, ELMO1	psoriasis	Tsoi et al Nat Genet 2012
7	7q21.13	76	CCMA + MNM	rs7798970	89636224	4.806	0.0022	0.0221	2.93e-06	intronic STEAP2-AS1	Shared AD and psoriasis risk	no
7	7q32.1	77	MNM	rs4728142	128573967	4.555	0.00218	0.0216	3.28e-05	IRF5	Psoriasis	no
7	7q36.3	78	mantra + MNM	rs2533291	157505654	2.663	2.13e-07	2.15e-06	3.03e-10	intronic PTPRN2	Opposing AD and psoriasis risk	no
8	8p23.2	79	MNM	rs9987128	2980123	3.871	0.0381	0.285	1.32e-06	CSMD1	Psoriasis	8p23.2, CSDM1	psoriasis	Sun et al Nat Genet 2010
8	8p22	80	CCMA	rs1554745	16330990	4.738	0.0475	0.335	0.201	intronic MSR1	-	no
8	8p22	81	MNM	rs1094732	16798123	4.014	0.0454	0.324	8.69e-06	RP11-13N12.1	AD	no
8	8q13.1	82	CCMA + MNM	rs11776712	66528677	4.86	0.0261	0.213	4.21e-05	intronic ARMC1	Psoriasis	no
9	9p23	83	MNM	rs12001137	11964872	3.902	0.0298	0.237	1.51e-06	RP11-74C3.1	Shared AD and psoriasis risk	no
9	9p23	84	CCMA	rs9406469	13855745	4.786	0.000257	0.0026	2.63e-09	LINC00583	Psoriasis	no
		84	MNM	rs59827721	13844678	3.796	0.045	0.322	2.1e-10	LINC00583	Psoriasis
9	9p21.1	85	CCMA	rs944584	32458940	5.003	0.0014	0.0139	8.64e-07	intronic DDX58	Psoriasis	9p21.1, DDX58	psoriasis	Tsoi et al Nat Genet 2012
		85	MNM	rs4878497	32432974	4.645	0.0129	0.117	3.64e-09	intronic ACO1	Psoriasis
9	9p21.1	86	CCMA + mantra + MNM	rs11795343	32523737	5.816	4.46e-06	4.5e-05	3.8e-12	intronic DDX58	Psoriasis	9p21.1, DDX58	psoriasis	Tsoi et al Nat Genet 2012
9	9q31.2	87	CCMA	rs141688385	110792282	5.051	0.0078	0.0734	9.43e-05	lincRNA RP11-505C13.1	Psoriasis	no
		87	MNM	rs1318148	110814693	4.691	0.0466	0.33	2.21e-05	lincRNA RP11-505C13.1	Psoriasis
10	10p15.1	88	MNM	rs1570538	6053568	4.316	0.0388	0.29	2.4e-05	exonic IL2RA	AD	no
10	10q24.2	89	MNM	rs11189494	99913132	4.048	0.0236	0.196	6.66e-06	intronic R3HCC1L	Shared AD and psoriasis risk	no
10	10q26.2	90	CCMA	rs2185975	130170176	5.13	0.0063	0.0602	0.00218	AK124226	AD	no
10	10q26.3	91	mantra	chr10:131477632:D	131477632	4.458	4.97e-06	5.02e-05	6.29e-07	intronic MGMT	Opposing AD and psoriasis risk	no
		91	MNM	rs80312298	131481273	4.423	8.41e-05	0.000848	6.17e-07	intronic MGMT	Opposing AD and psoriasis risk
11	11p14.3	92	CCMA	rs4086867	26012232	4.726	0.000512	0.0051	1.72e-06	between lincRNA RP11-405K6.1 and ANO3	Psoriasis	11p14 in genome-wide linkage	AD	Guilloud-Bataille et al Hum Genet 2008
		92	MNM	chr11:26008912:I	26008912	4.549	0.0011	0.011	1.62e-07	RP11-20J1.1	Psoriasis
11	11p13	93	MNM	rs2218565	36336263	4.171	0.0406	0.299	1.88e-06	intronic PRR5L	Shared AD and psoriasis risk	11p12, PRR5L	AD	Ellinghaus et al Nat Genet 2013
11	11q13.1	94	MNM	rs118086960	65593444	4.655	0.0266	0.216	7.92e-05	SNX32	Psoriasis	11q13.1, OVOL1	AD	Hirota et al Nat Genet 2012, Paternoster et al Nat Genet 2011
11	11q13.4	95	MNM	rs56395219	71986318	4.34	0.0174	0.152	2.12e-05	CLPB	Psoriasis	no
11	11q13.5	96	CCMA + MNM	rs2212434	76281593	6.387	2.06e-06	2.08e-05	2.79e-12	c11orf30	AD	11q13.5 locus	AD	Esparza-Gordillo et al Nat Genet 2009 (c11orf30-LRRC32), Hirota et al Nat Genet 2012 (c11orf30), Paternoster et al Nat Genet 2011
		96	mantra	rs7126418	76292573	6.213	1.02e-06	1.03e-05	3.28e-11	c11orf30	AD
11	11q13.5	97	CCMA	rs72934351	76338427	4.795	0.0048	0.0468	0.000851	between lincRNAs RP11-672A2.6 and RP11-672A2.5	AD	11q13.5 locus	AD	Esparza-Gordillo et al Nat Genet 2009 (c11orf30-LRRC32), Hirota et al Nat Genet 2012 (c11orf30), Paternoster et al Nat Genet 2011
		97	MNM	rs75640267	76324533	4.287	0.0271	0.22	1.07e-05	RP11-672A2.6	AD
11	11q24.1	98	mantra	rs7949079	121913925	4.176	7.16e-09	7.23e-08	0.0169	RP11-166D19.1	-	no
11	11q24.3	99	MNM	rs7117768	128383924	4.263	0.0255	0.209	1.22e-05	ETS1	Psoriasis	no
11	11q25	100	mantra	rs1944866	134482466	4.266	3.29e-07	3.32e-06	0.00192	AP004550.1	Psoriasis	no
12	12p13.1	101	mantra + MNM	rs7970177	13738988	4.568	8.08e-05	0.000815	2.26e-05	intronic GRIN2B	Psoriasis	no
12	12q13.2	102	CCMA	rs2271194	56477694	5.458	2.67e-05	0.000269	3.23e-07	intronic ERBB3	Psoriasis	12q13.2, RPS26	psoriasis	Stuart et al Nat Genet 2010
		102	mantra	rs7971751	56478658	5.456	1.72e-05	0.000174	1.97e-07	intronic ERBB3	Psoriasis
		102	MNM	rs1131017	56435929	5.434	5.73e-05	0.000578	4.26e-08	exonic RPS26	Psoriasis
12	12q13.3	103	CCMA + mantra	chr12:56684496:D	56684496	6.416	5.35e-07	5.4e-06	3.39e-12	intronic CS	Psoriasis	12q13.3 locus	psoriasis	Nair et al Nat Genet 2009 (IL23A, STAT2), Strange et al Nat Genet 2010 (IL23A)
		103	MNM	rs11575234	56744276	6.068	1.71e-05	0.000172	2.13e-12	intronic STAT2	Psoriasis
12	12q24.31	104	MNM	rs4319543	122645048	4.05	0.0241	0.199	1.01e-07	LRRC43	Psoriasis	no
13	13q14.2	105	mantra	rs9534505	47460744	4.236	2.41e-08	2.43e-07	0.783	intronic HTR2A	-	no
13	13q14.2	106	MNM	rs76560181	50252518	4.127	0.044	0.317	2.04e-05	intronic EBPL	Psoriasis	no
13	13q14.2	107	MNM	rs3736830	50306221	4.183	0.0367	0.278	9.42e-06	intronic KPNA3	Shared AD and psoriasis risk	no
13	13q14.2	108	MNM	rs809845	50724055	4.614	0.0128	0.116	3.93e-05	intronic DLEU1	Psoriasis	no
13	13q31.1	109	MNM	rs1407547	81364694	4.052	0.0184	0.159	4.54e-05	SPRY2	Psoriasis	no
13	13q32.1	110	CCMA	rs7317112	95923523	4.779	---	---	0.0139	intronic ABCC4	Psoriasis	no
13	13q32.1	111	mantra	rs9590230	95927157	3.883	3.65e-06	3.69e-05	0.0108	intronic ABCC4	-	no
13	13q33.1	112	CCMA	chr13:105133101:I	105133101	4.731	---	---	0.00321	MIR548AS	AD	no
14	14q13.2	113	CCMA	rs8016947	35832666	5.895	0.000301	0.003	1.48e-08	within RP11-561B11.3	Psoriasis	14q13.2, PSMA6-NFKBIA	psoriasis	Stuart et al Nat Genet 2010 (PSMA6-NFKBIA), Strange et al Nat Genet 2010 (NFKBIA)
		113	MNM	rs12884468	35852486	4.795	0.0411	0.302	8.55e-09	NFKBIA	Psoriasis
14	14q22.3	114	MNM	rs17761563	56593787	4.115	0.0381	0.285	4.44e-05	intronic PELI2	Shared AD and psoriasis risk	no
14	14q24.2	115	MNM	rs2238196	72801830	4.265	0.0196	0.168	4.11e-05	intronic RGS6	Psoriasis	no
15	15q12	116	mantra	rs4906864	26391165	2.871	8.31e-05	0.000838	0.709	linc00929	-	no
15	15q21.3	117	CCMA + mantra + MNM	rs1528473	55386743	5.468	1.74e-07	1.75e-06	3.15e-07	RP11-548M13.1	Shared AD and psoriasis risk	no
16	16p13.13	118	CCMA	rs1111186	11347048	4.749	0.0243	0.201	0.000454	intronic RMI2	Psoriasis	16p13.13 locus	AD; psoriasis	Ellinghaus et al Nat Genet 2013 (CLEC16a-DEXI), Ellinghaus et al AJHG 2012 (16p13.1, SOCS1), Hirota et al Nat Genet 2012 (16p13.1, CLEC16A)
		118	MNM	rs243325	11354497	4.33	0.0342	0.263	1.08e-05	intronic RMI2	Psoriasis
16	16p11.2	119	CCMA + MNM	chr16:31006289:I	31006289	5.261	0.0021	0.0204	2.74e-13	intronic STX1B	Psoriasis	16p11.2, FBXL19	psoriasis & psoriatic arthritis	Stuart et al Nat Genet 2010
16	16q23.3	120	mantra	chr16:82694050:D	82694050	4.296	8.15e-05	0.000822	0.000116	intronic CDH13	Psoriasis	no
17	17p13.3	121	MNM	rs9902403	2827958	4.099	0.0102	0.0942	9.26e-06	intronic RAP1GAP2	Psoriasis	no
17	17p12	122	CCMA	rs9891226	12857916	4.958	0.0022	0.0216	0.000269	intronic ARHGAP44	Psoriasis	no
17	17q11.2	123	CCMA + MNM	rs4795067	26106675	5.668	7.96e-05	0.000802	6.12e-12	intronic NOS2	Psoriasis	17q11.2, NOS2	psoriasis & psoriatic arthritis	Stuart et al Nat Genet 2010
17	17q25.3	124	MNM	rs9302874	76280560	4.663	0.0479	0.337	2.11e-07	RP11-219G17.4	Opposing AD and psoriasis risk	no
17	17q25.3	125	MNM	rs12949090	78217097	4.322	0.0483	0.339	1.96e-05	intronic SLC26A11	Shared AD and psoriasis risk	no
18	18p11.22	126	MNM	rs12458130	8667061	4.516	0.0402	0.297	4.44e-16	RP11-674N23.1	Psoriasis	no
18	18p11.21	127	CCMA	rs7237497	12777325	4.805	0.0014	0.0135	1.51e-07	RP11-973H7.1	Psoriasis	no
		127	MNM	rs9952991	12780464	4.751	0.00167	0.0166	1.03e-07	RP11-973H7.1	Shared AD and psoriasis risk
18	18q21.2	128	CCMA	rs665445	51842682	5.27	0.0031	0.0302	8.88e-10	STARD6	Psoriasis	18q21, POLI, STARD6, MBD2	psoriasis	Tsoi et al Nat Genet 2012
		128	MNM	rs144098432	51816394	5.178	0.00524	0.0505	5.94e-11	intronic POLI	Psoriasis
19	19p13.2	129	CCMA	rs710845	10407169	5.273	0.000854	0.0086	2.89e-06	exonic ICAM5	Psoriasis	19p13.2 locus	AD; psoriasis	Paternoster et al Nat Genet 2011 (ADAMS10-ACTL9); Strange et al Nat Genet 2010 (TYK2)
		129	MNM	rs12972990	10406431	4.475	0.0313	0.246	2.79e-07	intronic ICAM5	Psoriasis
19	19p13.2	130	CCMA + MNM	rs73510898	10416444	5.012	0.013	0.117	7.83e-08	intronic ZGLP1 and FDX1L	Shared AD and psoriasis risk	19p13.2 locus	AD; psoriasis	Paternoster et al Nat Genet 2011 (ADAMS10-ACTL9); Strange et al Nat Genet 2010 (TYK2)
19	19p13.2	131	CCMA + MNM	rs2278442	10444826	4.792	0.0237	0.197	6.87e-05	intronic ICAM3	Psoriasis	19p13.2 locus	AD; psoriasis	Paternoster et al Nat Genet 2011 (ADAMS10-ACTL9); Strange et al Nat Genet 2010 (TYK2)
19	19p13.2	132	CCMA	rs91755	10473570	5.674	0.000175	0.0018	1.64e-12	intronic TYK2	Psoriasis	19p13.2 locus	AD; psoriasis	Paternoster et al Nat Genet 2011 (ADAMS10-ACTL9); Strange et al Nat Genet 2010 (TYK2)
		132	MNM	rs1051738	10577843	4.055	0.0489	0.341	2.83e-14	exonic PDE4A	Psoriasis
19	19p13.2	133	CCMA	chr19:10821295:D	10821295	5.39	0.000252	0.00253	3.65e-09	intronic QTRT1	Psoriasis	19p13.2 locus	AD; psoriasis	Paternoster et al Nat Genet 2011 (ADAMS10-ACTL9); Strange et al Nat Genet 2010 (TYK2)
		133	mantra	rs10407127	10867852	5.175	7.82e-05	0.000789	3.29e-05	intronic DNM2	Psoriasis
		133	MNM	rs9807841	10817656	5.3	0.000526	0.00528	1.4e-10	intronic QTRT1	Psoriasis
19	19p13.2	134	CCMA	rs4371271	11184293	4.744	0.000943	0.0094	0.00147	between SMARCA4 and LDLR	AD	19p13.2 locus	AD; psoriasis	Paternoster et al Nat Genet 2011 (ADAMS10-ACTL9); Strange et al Nat Genet 2010 (TYK2)
		134	MNM	rs8099996	11174625	4.279	0.0204	0.174	2.83e-06	SMARCA4	AD
19	19q12	135	MNM	rs12976223	30230785	4.371	0.0173	0.151	1.47e-05	C19orfF12	Shared AD and psoriasis risk	no
19	19q13.11	136	MNM	rs2059876	34130336	4.39	0.00789	0.0743	4.32e-07	intronic CHST8	Shared AD and psoriasis risk	no
19	19q13.33	137	CCMA	rs629504	49223633	5.489	0.000556	0.00559	1.02e-19	RASIP1	Opposing AD and psoriasis risk	no
		137	MNM	rs380743	49241014	4.368	0.00585	0.056	3.72e-22	intronic RASIP1	Opposing AD and psoriasis risk
19	19q13.41	138	CCMA	chr19:53452475:I	53452475	4.826	0.045	0.322	0.000178	intronic ZNF321P-ZNF816	Psoriasis	19q13.41, ZNF816A	psoriasis	Sun et al Nat Genet 2010
		138	MNM	rs10402714	53463680	4.411	0.0161	0.142	5.59e-05	intronic ZNF321P-ZNF816	Psoriasis
20	20p13	139	MNM	rs1012621	2306312	4.232	0.0337	0.26	4.61e-06	intronic TGM3	Shared AD and psoriasis risk	no
20	20q13.13	140	CCMA	rs73129264	48551679	5.858	0.000111	0.00111	2.52e-09	RNF114	Psoriasis	20q13.1 locus	psoriasis	Guilloud-Bataille et al Hum Genet 2008 (ZNF313/RNF114), Stuart et al Nat Genet 2010 (RNF114, SPATA2, SLC9A8, SNAI1)
		140	MNM	rs6020157	48591758	5.278	0.0024	0.0234	3.64e-17	RNU6-147P	Psoriasis
20	20q13.13	141	CCMA	rs495337	48522330	5.909	7.61e-05	0.000768	4.82e-09	exonic SPATA2	Psoriasis	20q13.1 locus	psoriasis	Guilloud-Bataille et al Hum Genet 2008 (ZNF313/RNF114), Stuart et al Nat Genet 2010 (RNF114, SPATA2, SLC9A8, SNAI1)
		141	mantra	rs2294599	48562446	5.841	7.43e-05	0.000749	5.81e-09	intronic RNF114	Psoriasis
		141	MNM	rs73129298	48566065	5.074	0.00296	0.0291	5.27e-11	intronic RNF114	Psoriasis
21	21q22.2	142	MNM	rs2836751	40290959	4.094	0.0209	0.177	6.28e-06	within AF064858.6	Psoriasis	no
22	22q11.23	143	CCMA	rs6003725	23801430	4.829	0.0042	0.0412	0.000822	within AP000344.4	AD	22q11, YDJC	psoriasis	Ellinghaus et al AJHG 2012
22	22q13.33	144	MNM	rs11704249	50704357	4.421	0.0249	0.205	7.06e-05	intronic MAPK11	Psoriasis
