# Supplementary material for: Genome-wide Comparative Analysis of Atopic Dermatitis and Psoriasis Gives Insight into Opposing Genetic Mechanisms
Source: Am J Hum Genet. 2015 Jan 8;96(1):104–20. doi: 10.1016/j.ajhg.2014.12.004 (PMC4289690; doi:10.1016/j.ajhg.2014.12.004)
Supplement: Table S7. Gene Expression Data in Psoriasis and AD Relating to Candidate Genes Identified by Comparative Analysis — Gene expression data available from published and publically available data sets are summarized for candidate genes. [file mmc3.xlsx]

## Sheet: Table S7
				Li et al. J Invest Dermatol 2014: psoriasis lesion vs control skin						GEO (https://www.ncbi.nlm.nih.gov/geoprofiles) Psoriasis: Yao et al. PLoS One 2008						Cole et al. J Allergy Clin Immunol 2014: uninvolved atopic skin vs control						GEO (https://www.ncbi.nlm.nih.gov/geoprofiles) Plager et al. Exp Dermatol 2007 and *Tintle et al. J Allergy Clin Immunol 2011
Locus	Effect	region		Gene	RankP	CaseMedian	ContMedian	FC		Gene	median_normal	median_nonlesional	median_lesional	lesional vs non lesional t-test, p		Gene	Counts per million	Fold change	P value	FDR p (listed where p<0.05)		Gene	median_normal	median_nonlesional	median_lesional	lesional vs non lesional t-test, p
Exonic PRKRA; within miRNA 548n and AC009948.5	Opposing	2q31.2		PRKRA	6.3142e-13	13.2855	17.122	0.775932		PRKRA	7.21648	6.63381	5.795	7.352e-10		PRKRA				ns		PRKRA	2706.4	2873.8	2460.65	0.089
				miRNA548n	0.00146326	1.411	2.1075	0.669514		miRNA548n	no data					miRNA548n	no data					miRNA548n	no data
ANXA6	Opposing	5q33.1		ANXA6	6.38451e-13	37.965	53.241	0.713078		ANXA6	8.10706	7.74104	7.76123	0.7255		ANXA6	47.2	1.341	0.00159	0.0165		ANXA6	1306.7	1448.35	3472.4	0.027
TNIP1		5q33.1		TNIP1	4.70851e-21	49.4695	34.7565	1.42332		TNIP1	8.84996	8.2962	9.25356	3.05468e-11		TNIP1				ns		TNIP1	1905.1	1949.8	2515.4	0.05102
Intergenic region LincRNA AC008703.1 - IL12B	Opposing	5q33.3		IL12B	5.92373e-28	0.2475	0	Inf		IL12B	2.74373	2.72544	2.82591	9.65299e-05		IL12B				ns		IL12B	173	71.7	240.95	0.04675
		5q33.3		PTTG1	1.39889e-28	21.7555	7.41175	2.93527		PTTG1	7.58269	8.06351	9.78312	1.92905e-12		PTTG1				ns		PTTG1	3433.8	3327.45	5453.15	0.10052
FLG-AS1, which overlaps FLG and HRNR	Opposing	1q21.3		FLG-AS1	no data					FLG-AS1	3.28714	3.15734	3.31208	0.00717		FLG-AS1				ns		FLG-AS1	374.2	363.3	141.2	0.339
				FLG	4.20606e-17	141.73	379.377	0.373586		FLG	13.9733	14.1212	13.8598	0.04073		FLG		stepwise decrease with FLG mutations (p<0.001)				FLG	37957.1	41014.7	27563.5	0.451
				HRNR	1.29105e-29	2.326	0.135	17.2296		HRNR	no data					HRNR				ns		HRNR	no data
				PRTN	6.62078e-08	6.2605	4.212	1.48635		RPTN	7.0504	7.68407	7.02387	0.70636		RPTN				ns		RPTN		7.34672	7.82545	0.26551	*
RAD50	Opposing	5q31.1		RAD50	0.013485	8.142	7.40125	1.10008		RAD50	5.66226	5.98637	5.73289	0.00183		RAD50				ns		RAD50	694.1	710.8	607.5	0.494
IL13	AD	5q31.1		IL13	0.329159	0.0345	0.0295	1.16949		IL13	3.45464	3.42666	3.45346	0.05412		IL13				ns		IL13		3.56261	3.56261	ns	*
KIF3A	AD	5q31.1		KIF3A	0.0174424	1.5045	1.7675	0.851202		KIF3A	5.82348	5.90291	5.21628	1.49593e-07		KIF3A				ns		KIF3A	1850.5	2139.4	2189.05	0.194
Within SLC22A4 and C5orf56	AD	5q31.1		SLC22A4	0.0001385	0.763	1.003	0.760718		SLC22A4	3.81764	3.16719	3.17839	0.2492		SLC22A4				ns		SLC22A4	731.9	448.2	447.5	0.973
				C5orf56	0.0329211	0.5705	0.63	0.905556		C5orf56	5.95948	6.28064	6.23217	0.58747		C5orf56				ns		C5orf56		8.02196	8.46081	0.2039	*
HLA-H	Psoriasis	MHC		HLA-H	9.74966e-05	192.145	156.048	1.23132		HLA-H	4.59839	4.37993	4.43815	0.00955		HLA-H				ns		HLA-H	691.9	858.4	839.5	0.82768
HLA-Cw0602	Psoriasis	MHC		HLA-Cw0602	no data					HLA-Cw0602	no data					HLA-Cw0602	no data					HLA-Cw0602	no data
HLA-C	Opposing	MHC		HLA-C	0.000878098	725.793	598.024	1.21365		HLA-C	11.3359	11.4265	11.9753	0.05491		HLA-C				ns		HLA-C	45972.6	49306.8	65854.7	0.095
HLA-B	Psoriasis	MHC		HLA-B	3.13461e-13	1068.51	767.851	1.39156		HLA-B	12.5382	12.7799	13.0023	0.37093		HLA-B				ns		HLA-B	27685.8	31693.6	40850.6	0.1453
MICA and HCP5	Psoriasis	MHC		MICA	0.000130296	7.89	8.8845	0.888063		MICA	7.07679	6.62431	6.61958	0.10414		MICA				ns		MICA		8.242	8.3095	0.89328	*
		MHC		HCP5	0.0198591	19.2185	17.1665	1.11954		HCP5	7.27294	7.16574	7.60741	0.00072		HCP5				ns		HCP5	no data
HLA-DRB1 and HLA-DRB5	Opposing	MHC		HLA-DRB1	0.371368	265.964	274.949	0.967321		HLA-DRB1	11.6541	11.4759	11.8498	0.00426		HLA-DRB1				ns		HLA-DRB1	32119.3	31504.4	52788.9	0.037
		MHC		HLA-DRB5	0.475833	119.023	108.518	1.09681		HLA-DRB5	11.7136	11.6906	11.9922	0.03447		HLA-DRB5				ns		HLA-DRB5	24568.2	28564.3	48910.4	0.144
